# Supplementary material for: Oxaloacetate and Ketone Bodies Synergistically Promote Myoblast Differentiation in L6 Cells
Source: Molecules. 2025 May 9;30(10):2101. doi: 10.3390/molecules30102101 (PMC12114476; doi:10.3390/molecules30102101)
Supplement: Supplementary file 1 [file molecules-30-02101-s001.zip]

Archive with 1 entries (1 files):
- molecules-3528147-supplementary.pdf
